# Supplementary material for: Genome-wide identification, characterization and expression analysis of the BMP family associated with beak-like teeth in Oplegnathus
Source: Front Genet. 2022 Jul 18;13:938473. doi: 10.3389/fgene.2022.938473 (PMC9342863; doi:10.3389/fgene.2022.938473)
Supplement: Supplementary file 1 [file DataSheet1.ZIP]

Archive with 17 entries (17 files):
- Figure S1.The motif of the BMP protein in Oplegnathus and T. rubripes.jpg
- Table S1. Primers used for expression profiling.docx
- Table S10. BMP8 model parameter estimates and log-likelihoods.docx
- Table S11. BMP10 model parameter estimates and log-likelihoods.docx
- Table S12. BMP11 model parameter estimates and log-likelihoods.docx
- Table S13. BMP13 model parameter estimates and log-likelihoods.docx
- Table S14. BMP15 model parameter estimates and log-likelihoods.docx
- Table S15. BMP16 model parameter estimates and log-likelihoods.docx
- Table S16. Likelihood ratio test statistic for BMP.docx
- Table S2. The species and corresponding accession numbers..docx
- Table S3. BMP3 model parameter estimates and log-likelihoods.docx
- Table S4. BMP7 model parameter estimates and log-likelihoods.docx
- Table S5. BMP9 model parameter estimates and log-likelihoods.docx
- Table S6. BMP2 model parameter estimates and log-likelihoods.docx
- Table S7. BMP4 model parameter estimates and log-likelihoods.docx
- Table S8. BMP5 model parameter estimates and log-likelihoods.docx
- Table S9. BMP6 model parameter estimates and log-likelihoods.docx
